# Supplementary material for: Population Structure and Genetic Diversity of the 175 Soybean Breeding Lines and Varieties Cultivated in West Siberia and Other Regions of Russia
Source: Plants (Basel). 2023 Oct 6;12(19):3490. doi: 10.3390/plants12193490 (PMC10575349; doi:10.3390/plants12193490)
Supplement: Supplementary file 1 [file plants-12-03490-s001.zip]

Archive with 2 entries (2 files):
- Suppl_Figures_Soybean.pdf
- Suppl_Tables_Soybean.xlsx
