# Supplementary material for: Population Structure and Genetic Diversity of the 175 Soybean Breeding Lines and Varieties Cultivated in West Siberia and Other Regions of Russia
Source: Plants (Basel). 2023 Oct 6;12(19):3490. doi: 10.3390/plants12193490 (PMC10575349; doi:10.3390/plants12193490)
Supplement: Supplementary file 1 [file plants-12-03490-s001.zip › Suppl_Tables_Soybean.xlsx]

## Sheet: Table_S1
Table S1. Information about the soybean accessions.
№	Agriculture_name	Origin_country	Origin_region	Accession_type	Breeding/Collection
1	SibNIIK-315	Russia	Nov	Cultivars	breeding plot
2	SNK-282	Russia	Nov	Line	breeding plot
3	SNK-154	Russia	Nov	Line	breeding plot
4	SNK-146	Russia	Nov	Line	breeding plot
5	Gorinskaya	Russia	Nov	Cultivars	breeding plot
6	R-7 otb.	Russia	Nov	Line	breeding plot
7	Krasnoobskaya	Russia	Nov	Cultivars	breeding plot
8	SibNIIK-9	Russia	Nov	Cultivars	breeding plot
9	SibNIIK-315_st_9	Russia	Nov	Cultivars	breeding plot
10	SNK-285	Russia	Nov	Line	breeding plot
11	SNK-182	Russia	Nov	Line	breeding plot
12	SNK-140	Russia	Nov	Line	breeding plot
13	SNK-183	Russia	Nov	Line	breeding plot
14	SNK-129	Russia	Nov	Line	breeding plot
15	SNK-115	Russia	Nov	Line	breeding plot
16	SNK-189	Russia	Nov	Line	breeding plot
17	SNK-574	Russia	Nov	Line	breeding plot
18	SNK-307	Russia	Nov	Line	breeding plot
19	SNK-611	Russia	Nov	Line	breeding plot
20	SNK-673	Russia	Nov	Line	breeding plot
21	Statnaya	Russia	Amur	Cultivars	collection plot
22	Zakat	Russia	Amur	Cultivars	collection plot
23	КА 14/18	Russia	Amur	wild	collection plot
24	Kruzhevnica	Russia	Amur	Cultivars	collection plot
25	Sonata	Russia	Amur	Cultivars	collection plot
26	Sentyabrinka	Russia	Amur	Cultivars	collection plot
27	Topaz	Russia	Amur	Cultivars	collection plot
28	Graciya	Russia	Amur	Cultivars	collection plot
29	Persona	Russia	Amur	Cultivars	collection plot
30	Lidiya*2	Russia	Amur	Cultivars	collection plot
31	Umka	Russia	Amur	Cultivars	collection plot
32	№ 369-14	NA	NA	Line	collection plot
33	№ 840-5-3*2	Swedish	NA	Line	collection plot
34	Aldana	Poland	NA	Cultivars	collection plot
35	Alvia	Czech	NA	Cultivars	collection plot
36	Bravalla	Swedish	NA	Cultivars	collection plot
37	Fiskeby	Swedish	NA	Cultivars	collection plot
38	Fiskeby IV	Swedish	NA	Cultivars	collection plot
39	Fiskeby V	Swedish	NA	Cultivars	collection plot
40	Gaterslebener Stamm	Germany	NA	Cultivars	collection plot
41	Gentleman	Canada	NA	Cultivars	collection plot
42	HMAS-84	Slovakia	NA	Cultivars	collection plot
43	KG-20	Canada	NA	Line	collection plot
44	Manenu A	Forigen	NA	Line	collection plot
45	Maple Amber	Canada	NA	Cultivars	collection plot
46	Maple Presto	Canada	NA	Cultivars	collection plot
47	Morela	Forigen	NA	Line	collection plot
48	Morsoy	Canada	NA	Cultivars	collection plot
49	Nordic	Poland	NA	Cultivars	collection plot
50	NSC 9086-75	England	NA	Cultivars	collection plot
51	№ 0269	Canada	NA	Line	collection plot
52	№ 840-5-3*1	Swedish	NA	Line	collection plot
53	№/М 4888	Poland	NA	Line	collection plot
54	Semu-315	Germany	NA	Cultivars	collection plot
55	Semu-8001	Germany	NA	Cultivars	collection plot
56	Toury	Czech	NA	Cultivars	collection plot
57	Ugra	Swedish	NA	Cultivars	collection plot
58	ZS-8	Forigen	NA	Line	collection plot
59	Aktai	Russia	Amur	Cultivars	collection plot
60	Altom	Russia	Amur	Cultivars	collection plot
61	Amurskaya-401	Russia	Amur	Cultivars	collection plot
62	Belorus.-1 х Amur	Russia	Amur	Line	collection plot
63	Belorus. x Amurskaya-404	Russia	Amur	Line	collection plot
64	Bryanskaya-11	Russia	Briansk	Cultivars	collection plot
65	VNIIS-1	Russia	Amur	Cultivars	collection plot
66	Garmoniya	Russia	Amur	Cultivars	collection plot
67	Gribskaya-12	Russia	Amur	Cultivars	collection plot
68	Dina	Russia	Omsk	Cultivars	collection plot
69	L. 073-4	Canada	NA	Line	collection plot
70	L. 7 VIR	Russia	NA	Line	collection plot
71	Lada	Russia	Krasnodar	Cultivars	collection plot
72	Lidiya*1	Russia	Amur	Cultivars	collection plot
73	Lira	Russia	Krasnodar	Cultivars	collection plot
74	Mutant-501	Russia	Nov	Line	collection plot
75	Mutant-993-1	Russia	Nov	Line	collection plot
76	Okskaya	Russia	Ryazansk	Cultivars	collection plot
77	Omskaya novaya	Russia	Omsk	Cultivars	collection plot
78	Pripyat'	Byeloruss	Minsk	Cultivars	collection plot
79	Rassvet	Russia	Amur	Cultivars	collection plot
80	Rosinka	Russia	Amur	Cultivars	collection plot
81	Runo	Russia	Krasnodar	Cultivars	collection plot
82	Svetlaya	Russia	Ryazansk	Cultivars	collection plot
83	Severnaya-5	Russia	Amur	Cultivars	collection plot
84	SNK-315	Russia	Nov	Line	collection plot
85	SibNIISKhoz-6	Russia	Omsk	Cultivars	collection plot
86	SN 36-71-1	Byeloruss	Minsk	Line	collection plot
87	Soer 121-88	Russia	Saratov	Cultivars	collection plot
88	Soer 85-88	Russia	Saratov	Cultivars	collection plot
89	Soer-107	Russia	Saratov	Cultivars	collection plot
90	Soer-3	Russia	Saratov	Cultivars	collection plot
91	Soer-4	Russia	Saratov	Cultivars	collection plot
92	Soer-5	Russia	Saratov	Cultivars	collection plot
93	Sonata	Russia	Amur	Cultivars	collection plot
94	USKHI-6	Russia	Ulyanovsk	Cultivars	collection plot
95	Chajka x Shvedskaya	Russia	Nov	Line	collection plot
96	El'dorado	Russia	Omsk	Cultivars	collection plot
97	Yankan	Russia	Amur	Cultivars	collection plot
98	Yantarnaya	Russia	Amur	Cultivars	collection plot
99	Sel. № 104	Russia	Nov	Line	breeding plot
100	Sel. № 106	Russia	Nov	Line	breeding plot
101	Sel. № 111	Russia	Nov	Line	breeding plot
102	Sel. № 113	Russia	Nov	Line	breeding plot
103	Sel. № 128	Russia	Nov	Line	breeding plot
104	Sel. № 139	Russia	Nov	Line	breeding plot
105	Mutant 993	Russia	Nov	Line	breeding plot
106	S.315 otb.sk.	Russia	Nov	Line	breeding plot
107	SNK-285 otb.sk	Russia	Nov	Line	breeding plot
108	Sel. № 214	Russia	Nov	Line	breeding plot
109	232 Altom otb.sk.	Russia	Nov	Line	breeding plot
110	265 Altom otb.	Russia	Nov	Line	breeding plot
111	277 SNK-282 otb.sk.	Russia	Nov	Line	breeding plot
112	282 R7 otb.sk.	Russia	Nov	Line	breeding plot
113	306 R8 otb.sk.	Russia	Nov	Line	breeding plot
114	321 SNK-282 otb.sk.	Russia	Nov	Line	breeding plot
115	Sel. № 333	Russia	Nov	Line	breeding plot
116	Sel. № 346	Russia	Nov	Line	breeding plot
117	Sel. № 352	Russia	Nov	Line	breeding plot
118	Sel. № 366	Russia	Nov	Line	breeding plot
119	Sel. № 369	Russia	Nov	Line	breeding plot
120	Oktyabr' x Rosinka	Russia	Nov	Line	breeding plot
121	Sel. № 374	Russia	Nov	Line	breeding plot
122	Sel. № 379	Russia	Nov	Line	breeding plot
123	Sel. № 393	Russia	Nov	Line	breeding plot
124	Sel. № 397	Russia	Nov	Line	breeding plot
125	Grignon x S.315	Russia	Nov	Line	breeding plot
126	Sel. № 406	Russia	Nov	Line	breeding plot
127	Sel. № 407	Russia	Nov	Line	breeding plot
128	Sel. № 418	Russia	Nov	Line	breeding plot
129	Sel. № 421	Russia	Nov	Line	breeding plot
130	Sel. № 425	Russia	Nov	Line	breeding plot
131	Sel. № 428	Russia	Nov	Line	breeding plot
132	Sel. № 435	Russia	Nov	Line	breeding plot
133	Sel. № 439	Russia	Nov	Line	breeding plot
134	Sel. № 444	Russia	Nov	Line	breeding plot
135	Mogeva otb.sk.ur.	Russia	Nov	Line	breeding plot
136	Soer otb.	Russia	Nov	Line	breeding plot
137	464 R8 otb	Russia	Nov	Line	breeding plot
138	El'dorado otb.	Russia	Nov	Line	breeding plot
139	Sel. № 471	Russia	Nov	Line	breeding plot
140	Omskaya 4 otb.	Russia	Nov	Line	breeding plot
141	477 R7 otb ur.	Russia	Nov	Line	breeding plot
142	Sel. № 479	Russia	Nov	Line	breeding plot
143	481 R8 otb.	Russia	Nov	Line	breeding plot
144	SNK-292 otb.sk.	Russia	Nov	Line	breeding plot
145	SNK-285 otb.	Russia	Nov	Line	breeding plot
146	Sel. № 495	Russia	Nov	Line	breeding plot
147	Sel. № 501	Russia	Nov	Line	breeding plot
148	Sel. № 503	Russia	Nov	Line	breeding plot
149	Sel. № 507	Russia	Nov	Line	breeding plot
150	Sel. № 514	Russia	Nov	Line	breeding plot
151	Sel. № 516	Russia	Nov	Line	breeding plot
152	Sel. № 518	Russia	Nov	Line	breeding plot
153	Sel. № 522	Russia	Nov	Line	breeding plot
154	Sel. № 525	Russia	Nov	Line	breeding plot
155	535 R7 otb.	Russia	Nov	Line	breeding plot
156	541 R8 otb.	Russia	Nov	Line	breeding plot
157	Sel. № 544	Russia	Nov	Line	breeding plot
158	Sel. № 556	Russia	Nov	Line	breeding plot
159	Sel. № 566	Russia	Nov	Line	breeding plot
160	Sel. № 575	Russia	Nov	Line	breeding plot
161	Sel. № 585	Russia	Nov	Line	breeding plot
162	Sel. № 591	Russia	Nov	Line	breeding plot
163	Sel. № 593	Russia	Nov	Line	breeding plot
164	Sel. № 596	Russia	Nov	Line	breeding plot
165	Grignon x S.315	Russia	Nov	Line	breeding plot
166	Sel. № 602	Russia	Nov	Line	breeding plot
167	Sel. № 603	Russia	Nov	Line	breeding plot
168	Sel. № 604	Russia	Nov	Line	breeding plot
169	Sel. № 612	Russia	Nov	Line	breeding plot
170	Sel. № 618	Russia	Nov	Line	breeding plot
171	Sel. № 621	Russia	Nov	Line	breeding plot
172	Sel. № 623	Russia	Nov	Line	breeding plot
173	Sel. № 635	Russia	Nov	Line	breeding plot
174	Sel. № 638	Russia	Nov	Line	breeding plot
175	Belgorodskaya 48	Russia	Belgorodskaya	Cultivars	NA
176	Annushka	Ukraine	Kirovograd	Cultivars	NA
177	Cordoba	Austria	NA	Cultivars	NA
178	Lissabon	Austria	NA	Cultivars	NA
179	Malaga	Austria	NA	Cultivars	NA
180	Protina	France	NA	Cultivars	NA
181	Sigalia	France	NA	Cultivars	NA
182	Sirelia	France	NA	Cultivars	NA
183	Sultana	France	NA	Cultivars	NA
184	Kassidy	Canada	NA	Cultivars	NA
185	Bara	Russia	Krasnodar	Cultivars	NA
186	Chera 1	Russia	Kirov, Saratov	Cultivars	NA
187	Solena	France	NA	Cultivars	NA
188	Sforza	France	NA	Cultivars	NA
189	Shouna	France	NA	Cultivars	NA

## Sheet: Table_S2
Table S2. Distrubution of the analyzed accessions across clusters of Admixture analysis. For each cluster are shown accession name (first column) and origin (second column), respectively. Color for each cluster corresponds to color from the Figure 3.
1 cluster			2 cluster			3 cluster			4 cluster
Accession	Origin (Country/ City)		Accession	Origin (Country/ City)		Accession	Origin (Country/ City)		Accession	Origin (Country/ City)
HMAS-84	Slovakia		Mogeva_otb_sk_ur	Russia, Nov		Sel_369	Russia, Nov		SibNIIK-9	Russia, Nov
N_840-5-3	Swedish		Omskaya_4_otb	Russia, Nov		GrignonxC315_404	Russia, Nov		SNK-282	Russia, Nov
Morsoy	Canada		Sel_444	Russia, Nov		Sel_397	Russia, Nov		SNK-154	Russia, Nov
Semu-8001	Germany		Sel_439	Russia, Nov		Sel_352	Russia, Nov		SibNIIK-315_st_1	Russia, Nov
Sel_214	Russia, Nov		Sel_471	Russia, Nov		Sel_393	Russia, Nov		SNK-285	Russia, Nov
R8_otb_sk_306	Russia, Nov		Sel_435	Russia, Nov		Sel_379	Russia, Nov		SNK-146	Russia, Nov
SNK-285_otb_sk_212	Russia, Nov		Sel_428	Russia, Nov		Sel_346	Russia, Nov		Gorinskaya	Russia, Nov
C315_otb_sk	Russia, Nov		R8_otb	Russia, Nov		Sel_333	Russia, Nov		SNK-182	Russia, Nov
R7_otb_sk	Russia, Nov		Sel_425	Russia, Nov		Sel_374	Russia, Nov		R-7	Russia, Nov
SNK-282_otb_sk_277	Russia, Nov		Soer_otb	Russia, Nov		Sel_111	Russia, Nov		SNK-140_1	Russia, Nov
Sel_139	Russia, Nov		Sel_421	Russia, Nov		ChaikaxShvedskaya	Russia, Nov		Annushka	Ukraine, Kirovograd
Altom_otb	Russia, Nov		Tonry	Russia, Nov		Sel_106	Russia, Nov		Lissabon	Austria
Altom_otb_sk	Russia, Nov		SibNIIK-315_st_9	Russia, Nov		USHI-6	Russia, Ulyanovsk		Malaga	Austria
Sel_128	Russia, Nov		Fiskeby_IV	Swedish		Sel_104	Russia, Nov		Sireliya	France
Sel_113	Russia, Nov		Ugra	Swedish		Sonata_187	Russia, Amur		Kassidia	Canada
Rassvet	Russia, Amur		Gribskaya-12	Russia, Amur		Soer-5	Russia, Saratov		Bara	Russia, Krasnodar
Rosinka	Russia, Amur					Yantarnaya	Russia, Amur		Chera_1	Russia, Kirov
R7_otb_ur	Russia, Nov					Yankan	Russia, Amur		Protina	France
Runo	Russia, Krasnodar					Zakat	Russia, Amur		Sultana	France
Sel_479	Russia, Nov					Kruzhevnitsa	Russia, Amur		Kordoba	Austria
Svetlaya	Russia, Ryazansk					SNK-307	Russia, Nov		Topaz	Russia, Amur
R8_otb_481	Russia, Nov					Sonata_109	Russia, Amur		Alvia	Czech
Severnaya-5	Russia, Amur					Sentyabrinka	Russia, Amur		Grazia	Russia, Amur
SNK-315	Russia, Nov					ZS-8	Forigen		Persona	Russia, Amur
SNK-285_otb	Russia, Nov					Dina	Russia, Omsk		Bravalla	Swedish
SibNIISHoz-6	Russia, Omsk					Aktai	Russia, Amur		Lidia_181	Russia, Amur
Sel_495	Russia, Nov					Altom	Russia, Amur		Umka	Russia, Amur
CH_36-71-1	Byeloruss, Minsk					l-7_VIR	Russia		Fiskeby	Swedish
Sel_501	Russia, Nov					Bryanskaya-11	Russia, Briansk		369-14	Russia
Soer_121-88	Russia, Saratov					Lada	Russia, Krasnodar		Fiskeby_V	Swedish
Soer_85-88	Russia, Saratov					Amurskaya-401	Russia, Amur		Sel_418	Russia, Nov
Sel_507	Russia, Nov					Lidia_121	Russia, Amur		OktyabrxRosinka	Russia, Nov
Soer-107	Russia, Saratov					Belorus-1xAmur_zh	Russia, Amur		Sel_407	Russia, Nov
Sel_514	Russia, Nov					Lira	Russia, Krasnodar		Sel_406	Russia, Nov
Soer-3	Russia, Saratov					Belorus-1xAmur-404	Russia, Amur		Sel_366	Russia, Nov
Sel_516	Russia, Nov					Mutant-993_185	Russia, Nov		Soer-4	Russia, Saratov
Sel_214	Russia, Nov					Okskaya	Russia, Ryazansk		Gentleman	Canada
Sel_596	Russia, Nov					VNIIS-1	Russia, Amur		Gaterslebener_Stamm	Germany
Sel_522	Russia, Nov					Omskaya_novaya	Russia, Omsk		SNK-140_2	Russia, Nov
GrignonxC315_601	Russia, Nov					Garmoniya	Russia, Amur		SNK-673	Russia, Nov
Sel_525	Russia, Nov					Pripyat	Byeloruss, Minsk		SNK-129	Russia, Nov
Sel_602	Russia, Nov					NSK_9086x75	England		Statnaya	Russia, Amur
R7_otb	Russia, Nov					KG-20	Canada		SNK-115	Russia, Nov
Sel_603	Russia, Nov					Manenu_A	Forigen		Zakat	Russia, Amur
R8_otb_541	Russia, Nov					Maple_Amber	Canada		SNK-189	Russia, Nov
Sel_604	Russia, Nov					N_M_4888	Poland		SNK-574	Russia, Nov
Sel_544	Russia, Nov					Maple_Presto	Canada		l_073-4	Canada
Sel_612	Russia, Nov					Morela	Forigen		Mutant-501	Russia
Sel_556	Russia, Nov					Semu-315	Germany		Nordic	Poland
Sel_618	Russia, Nov
Sel_566	Russia, Nov
Sel_621	Russia, Nov
Sel_575	Russia, Nov
Sel_623	Russia, Nov
Sel_585	Russia, Nov
Sel_635	Russia, Nov
Sel_591	Russia, Nov
Sel_638	Russia, Nov
Sel_593	Russia, Nov
Belgorodskaya-48	Russia, Belgorodskaya
Sel_518	Russia, Nov
